# Supplementary material for: GENLIB: an R package for the analysis of genealogical data
Source: BMC Bioinformatics. 2015 May 15;16:160. doi: 10.1186/s12859-015-0581-5 (PMC4431039; doi:10.1186/s12859-015-0581-5)
Supplement: Additional file 3: — Text S1. Example source code for the description and analysis of the genealogical data presented. [file 12859_2015_581_MOESM3_ESM.txt]

##########################
##########################
##### Load the library
library("GENLIB")

##### Preview data available into the GENLIB package, type "q" to quit
#data(package="GENLIB") 

##### Load and preview the genealogical dataset from Quebec
data(genea140, package="GENLIB") 
head(genea140)
##### Load and preview the population of origin of the 140 probands from 'genea140' 
data(pop140, package="GENLIB")
head(pop140)
##### Numbers of individuals per population
table(pop140[,2])

##### To get help on a function, type '?' + function and type "q" to quit
#?gen.genealogy

##########################
##########################
##### Create the genealogical object
gen140<-gen.genealogy(genea140)
##### Print basic information about the genealogy
gen140

##### Alternatively
gen.noind(gen140)
gen.nomen(gen140)
gen.nowomen(gen140)

########################## 
##########################  Warning : this part can take a few minutes (~20)
##### Siblings and sibships size
sibshipsize<-NULL
##### If individuals have no parents, then we can not known if they are siblings
##### Those individuals are removed from the list of potential siblings
list_individuals<-genea140[-which(genea140[,2]==genea140[,3] & genea140[,2]==0),1]
i=1
while (i<=length(list_individuals)){ 

	##### Test if an individual has full siblings
	sibs<-gen.sibship(gen140,list_individuals[i], halfSibling=FALSE)
	# Add the size of this sibship to the list
	sibshipsize<-c(sibshipsize,length(sibs)+1) 
	
	# Remove siblings from the list of individuals to test because we already 
	# know they do have siblings and their family size is recorded
		if(length(sibs)>0){
		list_individuals<-list_individuals[-match(sibs,list_individuals,0)]
		}
i<-i+1  
}

table(sibshipsize)
##### 21230 Nuclear families 
sum(table(sibshipsize))
##### 5994 Sibships of size >= 2
sum(table(sibshipsize)[-1])

##########################
##########################
##### Number of generations
gen.depth(gen140)

##### Identify all founders in the genealogy
founders<-gen.founder(gen140)
length(founders)
##### Identify all half-founders in the genealogy
half_founders<-gen.half.founder(gen140)
length(half_founders)

##### Generation to which the founders appear first (minimal generation)
minfound<-gen.min(gen140, individuals=founders)
table(minfound)
##### More than 90% of the founders are found in the 7th generation or later
table(cut(minfound, breaks=c(1,6,14)))/length(founders)

##### Mean genealogical depth
gen.entropy(gen140)

##########################
##########################
##### Completeness and implex indices
completeness_values<-gen.completeness(gen140)
implex_values<-gen.implex(gen140)

completeness_values
implex_values

########################### 
########################### 
##### Genetic contribution

##### Vector of populations' names
names_pop<-names(table(pop140[,2]))

##### List of founders from each population
list_fond_per_pop<-NULL
for(i in 1:length(names_pop))
{
	gen_1pop<-gen.branching(gen140, pro=pop140[which(pop140[,2]==names_pop[i]),1])
	founder_1pop<-gen.founder(gen_1pop)
	list_fond_per_pop<-c(list_fond_per_pop, list(founder_1pop))
}
names(list_fond_per_pop)<-paste(names_pop, "_founders", sep="")
str(list_fond_per_pop)

##### Genetic contribution of all founders to each proband
gen_contrib<-gen.gc(gen140, ancestors=founders)

##### List of genetic contributions, sorted in decreasing order, of founders of each population to all probands
GC_per_pop<-NULL
for(i in 1:7)
{
	GC_1pop<-colSums(gen_contrib[match(pop140[which(pop140[,2]==names_pop[i]),1],gen.pro(gen140)),match(list_fond_per_pop[[i]], founders)])
	GC_per_pop<-c(GC_per_pop, list(sort(GC_1pop, decreasing=TRUE)))
}
names(GC_per_pop)<-paste("GC_", names_pop, sep="")
str(GC_per_pop)

quantile(cumsum(x=GC_per_pop$"GC_Gaspesia-Acadian"),probs=c(0.0231))/sum(GC_per_pop$"GC_Gaspesia-Acadian")
quantile(cumsum(x=GC_per_pop$"GC_Montreal"),probs=c(0.1433))/sum(GC_per_pop$"GC_Montreal")

########################### 
########################### 
##### Inbreeding coefficients for all the individuals included in the genealogy
inbreeding_coeff<-gen.f(gen140,pro=genea140[,1] )

##### Maximum inbreeding coefficient, ID of the individual and its origin
max_inbred<-max(inbreeding_coeff)
max_inbred
genea140[which(inbreeding_coeff==max_inbred),1]
pop140[match(genea140[which(inbreeding_coeff==max_inbred),1], pop140[,1]),2]

##### Number of individuals with inbreeding coefficient in the range 0, 1/64 (parents 2nd cousins), 1/16 (parents cousins) and 1/4
table(cut(inbreeding_coeff, c(0,1/64,1/16,1/4), right=FALSE)) 

########################### 
########################### 
##### Coverage, maximal value and ancestors' ID with the highest values
coverage<-gen.rec(genea140)
max_cov<-max(coverage)
max_cov
genea140[which(coverage==max_cov),1]

##### Coverage of the individuals with the highest genetic contribution
coverage[names(GC_per_pop[[1]][1:2]),]

##### Occurence, maximal value and individuals with highest values
occurence<-gen.occ(genea140)
max_occ<-max(occurence)
max_occ
who_max_occ<-which(occurence==max_occ, arr.ind=TRUE) ##Same proband having the ancestors with highest occurences
occurence[who_max_occ[,1], who_max_occ[,2]]

##### Origin of probands not covered by the ancestors with the highest coverage
table(pop140[match( names(which(colSums(occurence[which(coverage==max_cov),])==0) ), pop140[,1]),2])

##### Origin of probands covered more than 60 times by ancestors
table(pop140[match( dimnames(occurence)[[2]][unique(which(occurence>60, arr.ind=TRUE)[,2])], pop140[,1]),2])

########################### 
########################### 
##### Gene- and segment-dropping simulations

##### Using Saguenay individuals as the pair of interest
pop140[c(5,19),]

##### Set the number of simulations
no_simu<-100000

##### Simulation for one gene coming from founder #18322 
simuRes1<-gen.simuSample(gen140,pro=c(302710, 302711), ancestors=18322, stateAncestors=1, no_simu)
##### Number of genes transmitted at each individual
table(simuRes1)
##### Number of genes transmitted to both individual at each simulation
table(colSums(simuRes1))
##### 2 or more copies of the gene can be transmitted, but it does not mean our 2 individuals share one identical-by-descent 
##### (same gene transmitted from one ancestor to both individuals) because only one could have received 2 copies and the other 0
##### Estimated probability that the gene is transmitted twice to one of the 2 individuals
sum(simuRes1[1,]==2 |simuRes1[2,]==2 )/no_simu
##### Estimated probability that an gene is transmitted identical-by-descent (at least one copy each)
sum(simuRes1[1,]>=1 & simuRes1[2,]>=1 )/no_simu


##### Simulation for one segment ~5.87 cM (having recombination rate of 0.040323 for male and 0.084025 for female)
proba_segment<-gen.simuProb(gen140, pro=c(302710, 302711),statePro=c(3,3), ancestors=18322, stateAncestors=1, 100000, probRecomb = c(0.040323, 0.084025))
##### Returns the probability that the joint event happens, meaning that at least one segment is transmitted to each proband, 
##### the probability that each proband receive at least one segment and the probability that 0, 1 and 2 probands inherit at least one segment.
proba_segment
